# Supplementary material for: Shelters can negatively affect growth and welfare in lumpfish if feed is delivered continuously
Source: PeerJ. 2018 May 25;6:e4837. doi: 10.7717/peerj.4837 (PMC5971831; doi:10.7717/peerj.4837)
Supplement: Supplemental Information 2 — Effluent oxygen saturation was measured at the start of the experiment and at the end. Measured values are provided in the sheet. [file peerj-06-4837-s005.xlsx]

## Sheet: Oxygen saturation (%)
Tank	Before	After
1	99.4	98.5
2	99.3	98.5
3	99.3	98.4
4	99.3	98.5
5	98.7	98.5
6	98	98.3
7	99	98.4
8	97.6	98.3
9	98.9	98.2
10	98.8	98.3
11	99.2	98.5
12	99	96.9
13	99.8	98.5
14	99.3	98.3
15	98.3	97.9
16	97.6	97.5
17	98.8	98.1
18	98	98
19	98.9	98.1
20	97.8	98
